# Supplementary material for: A Thermoresponsive Chitosan/β-Glycerophosphate Hydrogel for Minimally Invasive Treatment of Critical Limb Ischaemia
Source: Polymers (Basel). 2021 Oct 16;13(20):3568. doi: 10.3390/polym13203568 (PMC8539345; doi:10.3390/polym13203568)
Supplement: Supplementary file 1 [file polymers-13-03568-s001.zip]

Archive with 1 entries (1 files):
- polymers-1410378-supplementary.pdf
